# Supplementary material for: Selective Bidentate Coordination Reconstructs Residual PbI2 to Homogenize Interfacial Energetics in Perovskite Solar Cells
Source: J Am Chem Soc. 2026 Jul 8;148(28):29921–31. doi: 10.1021/jacs.6c05316 (PMC13397558; doi:10.1021/jacs.6c05316)
Supplement: Supplementary file 2 [file ja6c05316_si_002.zip]

Archive with 5 entries (4 files):
- SI Movie/
- SI Movie/MeX on PbI2.mp4
- SI Movie/MeXT on PbI2.mp4
- SI Movie/PEA on PbI2.mp4
- SI Movie/TEA on PbI2.mp4
